# Supplementary material for: Clinical study on the treatment of primary trigeminal neuralgia by robot-assisted percutaneous balloon compression
Source: Front Surg. 2022 Sep 12;9:1007818. doi: 10.3389/fsurg.2022.1007818 (PMC9632997; doi:10.3389/fsurg.2022.1007818)
Supplement: Supplementary file 1 [file Table1.xlsx]

## Sheet: Sheet1
Items	C-arm-guided group （n=30）	Robot-assisted group（n=30）	p
Age (years)	72.10±5.33	71.17±4.95	0.49
Gender			0.8
male	15	14
female	15	16
Duration of illness (months)	72.80±40.65	80.00±62.92	0.6
Preoperative VAS score	9.47±0.82	9.17±0.87	0.18
Pain area			0.6
left	14	12
right	16	18
Pain area			0.9
Ⅰ	0	4
Ⅱ	18	14
Ⅲ	8	8
Ⅳ	4	4
Underlying diseases			0.82
hypertension	14	15
cerebral infarction	7	5
heart disease	9	6
diabetes	3	1
other	5	3
Surgical history			0.22
MVD	0	1
RF	1	0
balloon compression	0	1
Follow-up time (months)	5.47±1.91	5.20±2.19	0.62
