# Supplementary material for: Clinical study on the treatment of primary trigeminal neuralgia by robot-assisted percutaneous balloon compression
Source: Front Surg. 2022 Sep 12;9:1007818. doi: 10.3389/fsurg.2022.1007818 (PMC9632997; doi:10.3389/fsurg.2022.1007818)
Supplement: Supplementary file 2 [file Table2.xlsx]

## Sheet: Sheet1
Items	C-arm-guided group	Robot-assisted group	p
	（n=30）	（n=30）
Number of successful first punctures
Yes	8(26.7%)	26(86.7%)	<0.001
No	22 (73.3%)	4(13.3%)	<0.001
Number of C-arm machine x-ray scans	33.03±4.87	19.00±3.75	0.6
Number of intraoperative balloon "pear-shaped" cases			0.02
Pear-shape	14(46.7%)	23(76.7%)
No pear-shape	16(53.3%)	7(23.3%)
Total duration of surgery（min）	19.13±4.55	44.53±11.43	<0.001
