# Supplementary material for: Clinical study on the treatment of primary trigeminal neuralgia by robot-assisted percutaneous balloon compression
Source: Front Surg. 2022 Sep 12;9:1007818. doi: 10.3389/fsurg.2022.1007818 (PMC9632997; doi:10.3389/fsurg.2022.1007818)
Supplement: Supplementary file 3 [file Table3.xlsx]

## Sheet: Sheet1
Items	C-arm-guided group	Robot-assisted group	p
	（n=30）	（n=30）
Number of immediate postoperative remissions			0.3
Yes	27(90%)	29(96.7%)
No	3(10%)	1(2.3%)
Immediate postoperative VAS	0.73±2.24	0.03±0.18	0.1
VAS evaluation at the last follow-up			0.02
excellent	23(76.7%)	30(100%)
good	6(20%)	0(0%)
poor	1(3.3%)	0(0%)
VAS at the last follow-up	2.20±1.21	1.27±0.52	<0.001
BNI at the last			0.52
follow-up
Ⅰ	0(0%)	2(6.7%)
Ⅱ	18(60%)	18(60%)
Ⅲ	8(26.7%)	6(20%)
Ⅳ	4(13.3%)	4(13.3%)
Number of complications at the last follow-up			0.03
Number of complications at the last follow-up	10(33.3%)	4(13.3%)
sensory abnormalities	6(20%)	2(6.7%)
None	14(46.7%)	24(80%)
